# Supplementary material for: Non-Isocyanate Aliphatic–Aromatic Poly(carbonate-urethane)s—An Insight into Transurethanization Reactions and Structure–Property Relationships
Source: Int J Mol Sci. 2022 Sep 20;23(19):10999. doi: 10.3390/ijms231910999 (PMC9570502; doi:10.3390/ijms231910999)
Supplement: Supplementary file 1 [file ijms-23-10999-s001.zip]

Archive with 1 entries (1 files):
- ijms-1906886-supplementary.pdf
